# Supplementary material for: Insight into Oxygen Transport in Proton Exchange Membrane Water Electrolyzers by In Situ X‐Ray Characterization
Source: Adv Sci (Weinh). 2024 Sep 26;11(43):2405658. doi: 10.1002/advs.202405658 (PMC11578382; doi:10.1002/advs.202405658)
Supplement: Supplementary file 2 — Supplemental Video [file ADVS-11-2405658-s001.zip]

Archive with 3 entries (3 files):
- a. under critical current density-label.mp4
- b. close to critical current density-label.mp4
- c. over critical current density-label.mp4
